# Supplementary material for: Genome-wide analysis of the KNOX gene family in Moso bamboo: insights into their role in promoting the rapid shoot growth
Source: BMC Plant Biol. 2024 Mar 25;24:213. doi: 10.1186/s12870-024-04883-2 (PMC10962149; doi:10.1186/s12870-024-04883-2)
Supplement: Supplementary file 2 — Supplementary Material 2. [file 12870_2024_4883_MOESM2_ESM.xlsx]

## Sheet: Basic information
Table S1. Basic information of KNOX gene family members in Phyllostachys edulis.
Gene ID	Gene name	Chromosome locus	molecular weight (kDa)	isoelectric point	protein length (aa)	isoelectric point	grand average of hydropathicity score	predicted subcellular localization
PH02Gene32186.t1	PeKNOX01	s4:57572294-57579757	38.139	6.54	345	62.96	-0.67	Nucleus
PH02Gene13867.t1	PeKNOX02	s6:36014292-36018731	36.817	7.17	331	75.26	-0.472	Nucleus
PH02Gene36015.t1	PeKNOX03	s8:65156103-65159886	42.367	8.1	380	78.66	-0.445	Nucleus
PH02Gene25222.t1	PeKNOX04	s9:3821263-3832724	31.608	5.36	290	67.03	-0.513	Nucleus
PH02Gene38176.t1	PeKNOX05	s10:24576359-24582766	37.396	6.39	338	67.75	-0.625	Nucleus
PH02Gene37175.t1	PeKNOX06	s13:84647394-84659450	40.393	5.64	374	75.83	-0.444	Nucleus
PH02Gene31875.t1	PeKNOX07	s14:3127041-3139077	31.821	5.6	289	72.28	-0.525	Nucleus
PH02Gene23948.t1	PeKNOX08	s15:5335525-5339729	33.735	5.77	300	76.2	-0.55	Nucleus
PH02Gene45662.t1	PeKNOX09	s15:78796462-78802277	35.117	5.66	314	64.14	-0.703	Nucleus
PH02Gene26728.t1	PeKNOX10	s15:85838318-85845457	33.874	6.77	298	73.72	-0.666	Nucleus
PH02Gene26729.t1	PeKNOX11	s15:85897287-85903053	39.538	6.28	357	76.83	-0.576	Nucleus
PH02Gene26730.t1	PeKNOX12	s15:86044409-86048944	40.329	6.72	366	77.21	-0.572	Nucleus
PH02Gene20967.t1	PeKNOX13	s15:91781793-91792372	36.363	5.82	330	71.39	-0.582	Nucleus
PH02Gene25890.t1	PeKNOX14	s16:90827641-90837769	32.501	5.5	296	72.57	-0.453	Nucleus
PH02Gene04791.t1	PeKNOX15	s17:89347998-89355597	32.377	5.83	294	72.76	-0.605	Nucleus
PH02Gene04354.t1	PeKNOX16	s18:3079014-3091703	32.469	5.5	296	66.01	-0.602	Nucleus
PH02Gene30737.t1	PeKNOX17	s20:41908291-41911449	33.246	5.72	303	72.87	-0.573	Nucleus
PH02Gene13429.t1	PeKNOX18	s21:11963088-11973024	36.976	6.17	331	69.06	-0.589	Nucleus
PH02Gene12434.t1	PeKNOX19	s21:19682625-19687047	39.878	6.72	361	71.8	-0.612	Nucleus
PH02Gene12436.t1	PeKNOX20	s21:19727808-19734764	39.095	6.28	355	76.48	-0.569	Nucleus
PH02Gene26384.t1	PeKNOX21	s21:29035364-29040122	34.78	5.76	308	74.87	-0.65	Nucleus
PH02Gene00891.t1	PeKNOX23	s21:110937438-110945131	34.759	5.76	316	76.04	-0.49	Nucleus
PH02Gene43279.t1	PeKNOX22	s21:29518652-29525352	41.406	6.02	368	69.51	-0.619	Nucleus
PH02Gene46847.t1	PeKNOX24	s22:36917984-36923301	39.104	5.57	365	72.11	-0.428	Nucleus
