# Supplementary material for: Genome-wide analysis of the KNOX gene family in Moso bamboo: insights into their role in promoting the rapid shoot growth
Source: BMC Plant Biol. 2024 Mar 25;24:213. doi: 10.1186/s12870-024-04883-2 (PMC10962149; doi:10.1186/s12870-024-04883-2)
Supplement: Supplementary file 3 — Supplementary Material 3. [file 12870_2024_4883_MOESM3_ESM.xlsx]

## Sheet: Sheet1
Table S2. Cis-acting elements of PeKNOX gene family
Gene ID	Gene name	Plant growth and development					Plant hormone response				Abiotic and biological stress
		CCAAT-box	CAT-box	MYC	W box	ARE	ABRE	O2-site	P-box	box S	MYB	as-1	STRE	DRE core	MBS	CAAT-box	TATA-box	ABRE4
PH02Gene32186.t1	PeKNOX01	0	2	1	1	0	1	1	0	1	3	3	0	1	1	0	0	0
PH02Gene13867.t1	PeKNOX02	0	1	2	0	1	2	0	0	0	1	2	6	1	0	1	0	0
PH02Gene36015.t1	PeKNOX03	0	0	2	0	1	2	0	0	0	3	1	2	0	1	2	3	0
PH02Gene25222.t1	PeKNOX04	0	0	0	0	0	1	1	0	0	2	2	1	1	1	0	0	0
PH02Gene38176.t1	PeKNOX05	0	3	0	1	0	1	1	0	0	2	2	0	2	1	0	0	0
PH02Gene37175.t1	PeKNOX06	0	1	0	0	0	4	0	1	0	2	4	1	2	1	0	0	0
PH02Gene31875.t1	PeKNOX07	0	0	2	2	0	0	1	0	1	1	1	0	3	0	2	1	0
PH02Gene23948.t1	PeKNOX08	0	1	0	0	0	3	0	0	0	3	3	4	2	2	0	0	0
PH02Gene45662.t1	PeKNOX09	0	1	0	0	0	1	0	1	0	6	0	2	2	1	0	1	1
PH02Gene26728.t1	PeKNOX10	0	2	0	0	0	1	1	0	0	3	4	1	1	1	0	1	0
PH02Gene26729.t1	PeKNOX11	0	1	1	0	0	2	1	1	0	5	4	1	1	2	0	1	0
PH02Gene26730.t1	PeKNOX12	0	2	1	1	0	0	1	0	0	3	1	3	2	1	1	0	0
PH02Gene20967.t1	PeKNOX13	0	1	0	0	0	1	0	1	1	4	1	2	3	1	0	0	0
PH02Gene25890.t1	PeKNOX14	0	0	2	0	0	1	1	0	2	1	0	1	4	0	2	1	1
PH02Gene04791.t1	PeKNOX15	0	2	0	0	0	4	0	0	0	5	0	3	0	2	1	1	3
PH02Gene04354.t1	PeKNOX16	0	1	0	1	0	1	1	0	0	2	2	2	0	1	0	0	0
PH02Gene30737.t1	PeKNOX17	0	1	0	0	0	4	0	0	0	5	0	3	0	2	1	2	2
PH02Gene13429.t1	PeKNOX18	0	1	0	0	0	4	0	1	1	3	3	2	4	1	1	0	1
PH02Gene12434.t1	PeKNOX19	0	2	1	1	0	2	2	0	0	2	1	2	2	1	1	0	1
PH02Gene12436.t1	PeKNOX20	0	1	2	0	0	2	1	0	0	5	4	1	1	0	1	1	0
PH02Gene26384.t1	PeKNOX21	0	0	0	0	0	2	2	0	0	6	1	1	1	2	3	0	0
PH02Gene00891.t1	PeKNOX22	0	1	0	0	1	1	0	0	0	3	0	2	2	0	1	5	0
PH02Gene43279.t1	PeKNOX23	1	1	1	0	0	3	0	0	0	2	1	2	3	1	3	0	0
PH02Gene46847.t1	PeKNOX24	0	1	0	0	0	4	0	1	0	3	2	0	3	1	0	0	0
