# Supplementary material for: Genome-wide analysis of the KNOX gene family in Moso bamboo: insights into their role in promoting the rapid shoot growth
Source: BMC Plant Biol. 2024 Mar 25;24:213. doi: 10.1186/s12870-024-04883-2 (PMC10962149; doi:10.1186/s12870-024-04883-2)
Supplement: Supplementary file 4 — Supplementary Material 4. [file 12870_2024_4883_MOESM4_ESM.xlsx]

## Sheet: Target genes
Table S3. Predicted downstream target gene network of KNOX-TFS
TF gene id	Motif id	Target gene id	rename	Pvalue	Padjust	Start	Stop	Matched sequence	Cor	Cor pvalue	Cor padjust
PeKNOX11	MP00675	PH02Gene03888	bHLH-MYC_N	3.69e-11	0.000148	892	911	CTCTCTCTCCCTCCCCCTCC	0.974147	1.05438e-15	8.22202e-13
PeKNOX11	MP00675	PH02Gene21592	CDC50	6.5e-10	0.000148	1	20	CTCTCTCTCTCTCCCCCTCC	0.957537	2.29066e-13	6.74346e-11
PeKNOX20	MP00675	PH02Gene30970	PH02Gene30970	7.26e-10	0.000147	508	527	CTCTCTCTCCCTCCCGCTGC	0.963838	4.03e-14	1.59e-11
PeKNOX11	MP00675	PH02Gene50429	PeIAA1	1.71e-09	0.000148	492	511	CTCTCTCTCTCTCTCTCTGC	0.973717	1.2618e-15	9.18504e-13
PeKNOX11	MP00675	PH02Gene40027	PeIAA2	1.71e-09	0.000148	492	511	CTCTCTCTCTCTCTCTCTGC	0.973717	1.2618e-15	9.18504e-13
PeKNOX20	MP00675	PH02Gene45933	MMS1_N	1.71e-09	0.000147	962	981	CTCTCTCTCTCTCTCTCTGC	0.95721	2.49e-13	6.61e-11
PeKNOX11	MP00675	PH02Gene08241	Pkinase	2.8e-09	0.000148	575	594	CTCCCTCTCCCTCTCCCTCC	0.98332	8.87265e-18	2.38518e-14
PeKNOX20	MP00675	PH02Gene08241	Pkinase	2.8e-09	0.000147	575	594	CTCCCTCTCCCTCTCCCTCC	0.962743	5.57e-14	2.06e-11
PeKNOX11	MP00675	PH02Gene29315	CDI	3.39e-09	0.000148	9	28	CTCTCTCTCTCTCTCTCTCC	0.965754	2.23439e-14	1.00256e-11
PeKNOX11	MP00675	PH02Gene07629	HLH	5.73e-09	0.0002	1013	1032	CTCCCCCTCCCCCTCCCTCC	0.975105	6.99098e-16	5.6529e-13
PeKNOX11	MP00675	PH02Gene20971	AP2	1e-08	0.0002	945	964	CTCTCCCCCTCTCTCTCTGC	0.954387	4.95913e-13	1.24164e-10
PeKNOX11	MP00675	PH02Gene23219	PH02Gene23219	1.23e-08	0.0002	1018	1037	CTCTCTCTCCCTCTCTCTCT	0.982576	1.42901e-17	2.99955e-14
PeKNOX11	MP00675	PH02Gene24300	DWARF-14	1.96e-08	0.0002	229	248	CTCTCTCTCTCTCTCTCTTC	0.960606	1.01811e-13	3.50966e-11
PeKNOX11	MP00675	PH02Gene28637	AP2	1.96e-08	0.0002	133	152	CTCTCTCTCTCTCTCTCTTC	0.953374	6.28443e-13	1.50345e-10
PeKNOX11	MP00675	PH02Gene30326	DAG	2.34e-08	0.0002	254	273	CCCTCCCGGCCTCCCCCTCC	0.952387	7.87673e-13	1.79472e-10
PeKNOX11	MP00675	PH02Gene37975	HMA	2.53e-08	0.0002	837	856	CCCTCTCTCTCTCCCCCTGT	0.970191	4.95714e-15	3.03832e-12
PeKNOX20	MP00675	PH02Gene37975	HMA	2.53e-08	0.000198	837	856	CCCTCTCTCTCTCCCCCTGT	0.950788	1.12e-12	2.39e-10
PeKNOX11	MP00675	PH02Gene12150	PH02Gene12150	2.73e-08	0.0002	937	956	CCCTCTCTCCCTCTCTCTCT	0.969882	5.54491e-15	3.35165e-12
PeKNOX11	MP00675	PH02Gene36048	Pkinase	3.62e-08	0.0002	858	877	TTCGCTCCCCCCCTCCCTCC	0.988664	1.29844e-19	1.53045e-15
PeKNOX11	MP00675	PH02Gene29455	CBM_48	3.69e-08	0.0002	1017	1036	CTCTCTCCCTCTCCCGCTCC	0.9778	2.00769e-16	1.94093e-13
PeKNOX20	MP00675	PH02Gene29455	CBM_48	3.69e-08	0.000198	1017	1036	CTCTCTCCCTCTCCCGCTCC	0.959725	1.29e-13	4.05e-11
PeKNOX11	MP00675	PH02Gene43592	Zein-binding	3.82e-08	0.0002	1016	1035	CCCTCCCTCCCTCTCTCTCT	0.963459	4.51221e-14	1.7114e-11
PeKNOX20	MP00675	PH02Gene17985	Pkinase	3.89e-08	0.000198	988	1007	CCCTCGCCCCCCCCCCCGCC	0.98296	1.12e-17	2.66e-14
PeKNOX11	MP00675	PH02Gene33349	FAD-oxidase_C	4.19e-08	0.0002	229	248	CCCTCTCTCTCTCTCTCTTC	0.95894	1.59338e-13	4.8395e-11
PeKNOX20	MP00675	PH02Gene36761	PH02Gene36761	5.39e-08	0.000198	536	555	TCCTCTCCTCCCGTCCCTCC	0.99498	1.72e-23	1.31e-18
PeKNOX11	MP00675	PH02Gene11318	PH02Gene11318	6e-08	0.0002	1003	1022	CGCTCCGTCTCTCTCTCTCC	0.962373	6.19589e-14	2.24443e-11
PeKNOX11	MP00675	PH02Gene18857	AP2	6.67e-08	0.0002	934	953	CTCTCTCTCTCTCTCTCTCT	0.978755	1.24327e-16	1.43778e-13
PeKNOX11	MP00675	PH02Gene26381	WRC	6.67e-08	0.0002	522	541	CTCTCTCTCTCTCTCTCTCT	0.967547	1.24716e-14	6.04751e-12
PeKNOX20	MP00675	PH02Gene46933	Aminotran_1_2	6.67e-08	0.000198	329	348	CTCTCTCTCTCTCTCTCTCT	0.966221	1.93e-14	8.9e-12
PeKNOX11	MP00675	PH02Gene28241	PH02Gene28241	6.67e-08	0.0002	81	100	CTCTCTCTCTCTCTCTCTCT	0.963805	4.06996e-14	1.58284e-11
PeKNOX20	MP00675	PH02Gene03942	PH02Gene03942	6.67e-08	0.000198	919	938	CTCTCTCTCTCTCTCTCTCT	0.962828	5.43e-14	2.02e-11
PeKNOX11	MP00675	PH02Gene27236	SSXT	6.67e-08	0.0002	942	961	CTCTCTCTCTCTCTCTCTCT	0.961907	7.07891e-14	2.52843e-11
PeKNOX20	MP00675	PH02Gene10650	DEAD	6.67e-08	0.000198	518	537	CTCTCTCTCTCTCTCTCTCT	0.960199	1.14e-13	3.8e-11
PeKNOX20	MP00675	PH02Gene12851	Peptidase_S8	6.67e-08	0.000198	893	912	CTCTCTCTCTCTCTCTCTCT	0.957372	2.39e-13	6.42e-11
PeKNOX11	MP00675	PH02Gene12851	Peptidase_S8	6.67e-08	0.0002	893	912	CTCTCTCTCTCTCTCTCTCT	0.954319	5.03962e-13	1.25871e-10
PeKNOX20	MP00675	PH02Gene26381	WRC	6.67e-08	0.000198	522	541	CTCTCTCTCTCTCTCTCTCT	0.953228	6.5e-13	1.55e-10
PeKNOX11	MP00675	PH02Gene08185	PeIAA3	6.67e-08	0.0002	489	508	CTCTCTCTCTCTCTCTCTCT	0.952751	7.25194e-13	1.7017e-10
PeKNOX11	MP00675	PH02Gene04682	DUF740	6.9e-08	0.000206	271	290	CTCCCTCTCTCTCCCCCGCC	0.964113	3.71038e-14	1.51611e-11
PeKNOX11	MP00675	PH02Gene18268	F-box-like	7.02e-08	0.000209	999	1018	CGCTCCTCCCCTCCCCCTCC	0.967787	1.15066e-14	5.87716e-12
PeKNOX20	MP00675	PH02Gene00262	BRX	7.27e-08	0.000213	542	561	CTCCCTCCCTCCCTCCCTCC	0.967903	1.11e-14	6.14e-12
PeKNOX11	MP00675	PH02Gene00262	BRX	7.27e-08	0.000214	542	561	CTCCCTCCCTCCCTCCCTCC	0.967822	1.13711e-14	6.04998e-12
PeKNOX11	MP00675	PH02Gene25537	Aldedh	8.34e-08	0.00024	12	31	CTCCCCCCCCCCGCCTCTCT	0.951552	9.49968e-13	2.08245e-10
PeKNOX11	MP00675	PH02Gene08608	SRF-TF	8.48e-08	0.000243	732	751	TCCTCTCCCTCTCCCTCTCC	0.976581	3.59367e-16	3.06772e-13
PeKNOX11	MP00675	PH02Gene36244	Pollen_Ole_e_I	8.92e-08	0.000253	376	395	CCTGCCCTCCCCCCTCCTGC	0.952471	7.72791e-13	1.76738e-10

## Sheet: Sheet2
KEGG enrichment analysis of KNOX-TFS target genes
Pathway	out (11)	All (14543)	Pvalue	Qvalue	Pathway ID	Genes	K_IDs
Plant hormone signal transduction	4	597	0.000736497	0.00810147	ko04075	PH02Gene08185;PH02Gene50429;PH02Gene40027;PH02Gene07629	K14484+K14484+K14484+K16189
Spliceosome	2	510	0.0547477	0.197178	ko03040	PH02Gene10650;PH02Gene45933	K12823+K12830
Sphingolipid metabolism	1	85	0.0624667	0.197178	ko00600	PH02Gene46933	K00654
Proteoglycans in cancer	1	98	0.0717012	0.197178	ko05205	PH02Gene10650	K12823
Transcriptional misregulation in cancer	1	129	0.0933891	0.205456	ko05202	PH02Gene10650	K12823
Sphingolipid signaling pathway	1	180	0.128069	0.230359	ko04071	PH02Gene46933	K00654
Autophagy - yeast	1	208	0.146592	0.230359	ko04138	PH02Gene46933	K00654
Pyruvate metabolism	1	244	0.169881	0.233587	ko00620	PH02Gene33349	K00102
Starch and sucrose metabolism	1	376	0.250418	0.27674	ko00500	PH02Gene29455	K00700
Phenylpropanoid biosynthesis	1	378	0.251582	0.27674	ko00940	PH02Gene25537	K12355
Plant-pathogen interaction	1	606	0.373968	0.373968	ko04626	PH02Gene04682	K13429
