# Supplementary material for: Genome-wide analysis of the KNOX gene family in Moso bamboo: insights into their role in promoting the rapid shoot growth
Source: BMC Plant Biol. 2024 Mar 25;24:213. doi: 10.1186/s12870-024-04883-2 (PMC10962149; doi:10.1186/s12870-024-04883-2)
Supplement: Supplementary file 5 — Supplementary Material 5. [file 12870_2024_4883_MOESM5_ESM.xlsx]

## Sheet: Sheet1
Table S5. Detailed information on the KEGG enrichment analysis of target genes for KNOX-TFS.
Pathway	out (11)	All (14543)	Pvalue	Qvalue	Pathway ID	Genes	K_IDs
Plant hormone signal transduction	4	597	0.000736497	0.00810147	ko04075	PH02Gene08185;PH02Gene50429;PH02Gene40027;PH02Gene07629	K14484+K14484+K14484+K16189
Spliceosome	2	510	0.0547477	0.197178	ko03040	PH02Gene10650;PH02Gene45933	K12823+K12830
Sphingolipid metabolism	1	85	0.0624667	0.197178	ko00600	PH02Gene46933	K00654
Proteoglycans in cancer	1	98	0.0717012	0.197178	ko05205	PH02Gene10650	K12823
Transcriptional misregulation in cancer	1	129	0.0933891	0.205456	ko05202	PH02Gene10650	K12823
Sphingolipid signaling pathway	1	180	0.128069	0.230359	ko04071	PH02Gene46933	K00654
Autophagy - yeast	1	208	0.146592	0.230359	ko04138	PH02Gene46933	K00654
Pyruvate metabolism	1	244	0.169881	0.233587	ko00620	PH02Gene33349	K00102
Starch and sucrose metabolism	1	376	0.250418	0.27674	ko00500	PH02Gene29455	K00700
Phenylpropanoid biosynthesis	1	378	0.251582	0.27674	ko00940	PH02Gene25537	K12355
Plant-pathogen interaction	1	606	0.373968	0.373968	ko04626	PH02Gene04682	K13429
